# Supplementary material for: Fabrication of Stochastic Ni@PVP Nanowire Networks for Memristive Platforms
Source: Polymers (Basel). 2026 Mar 19;18(6):746. doi: 10.3390/polym18060746 (PMC13030839; doi:10.3390/polym18060746)
Supplement: Supplementary file 1 [file polymers-18-00746-s001.zip]

Archive with 1 entries (1 files):
- polymers-4206680-supplementary.pdf
